# Supplementary material for: DDK/Hsk1 phosphorylates and targets fission yeast histone deacetylase Hst4 for degradation to stabilize stalled DNA replication forks
Source: eLife. 2021 Oct 5;10:e70787. doi: 10.7554/eLife.70787 (PMC8565929; doi:10.7554/eLife.70787)
Supplement: Figure 1—source data 1. [file elife-70787-fig1-data1.zip]

Archive with 12 entries (11 files):
- Figure 1/
- Figure 1/Figure 1A Hst4.png
- Figure 1/Figure 1A Tubulin.png
- Figure 1/Figure 1B Hst4.png
- Figure 1/Figure 1B Tubulin.png
- Figure 1/Figure 1C Hst4.png
- Figure 1/Figure 1C Tubulin.png
- Figure 1/Figure 1D Hst4.JPG
- Figure 1/Figure 1D Tubulin.JPG
- Figure 1/Figure 1E Hst4.Tif
- Figure 1/Figure 1E Tubulin.JPG
- Figure 1/Figure 1G Hst4.png
