# Supplementary material for: DDK/Hsk1 phosphorylates and targets fission yeast histone deacetylase Hst4 for degradation to stabilize stalled DNA replication forks
Source: eLife. 2021 Oct 5;10:e70787. doi: 10.7554/eLife.70787 (PMC8565929; doi:10.7554/eLife.70787)
Supplement: Figure 2—source data 1. [file elife-70787-fig2-data1.zip]

Archive with 12 entries (11 files):
- Figure 2/
- Figure 2/Figure 2-Supplement 1D HA-Hst4.Tif
- Figure 2/Figure 2-Supplement 1D Tubulin.Tif
- Figure 2/Figure 2A Hst4.Tif
- Figure 2/Figure 2A Tubulin.Tif
- Figure 2/Figure 2B Hst4.png
- Figure 2/Figure 2B Tubulin.png
- Figure 2/Figure 2C Hst4.png
- Figure 2/Figure 2C Tubulin.png
- Figure 2/Figure 2D Hst4 input.png
- Figure 2/Figure 2E GFP-Hst4.png
- Figure 2/Figure 2E Tubulin.png
