# Supplementary material for: DDK/Hsk1 phosphorylates and targets fission yeast histone deacetylase Hst4 for degradation to stabilize stalled DNA replication forks
Source: eLife. 2021 Oct 5;10:e70787. doi: 10.7554/eLife.70787 (PMC8565929; doi:10.7554/eLife.70787)
Supplement: Figure 3—source data 1. [file elife-70787-fig3-data1.zip]

Archive with 17 entries (16 files):
- Figure 3A-G/
- Figure 3A-G/Figure 3B Hst4 LP.Tif
- Figure 3A-G/Figure 3C Hst4 input.JPG
- Figure 3A-G/Figure 3C Hst4 IP.JPG
- Figure 3A-G/Figure 3C p-serine.JPG
- Figure 3A-G/Figure 3C Tubulin.JPG
- Figure 3A-G/Figure 3D Hst4 marker image.Tif
- Figure 3A-G/Figure 3D Hst4.Tif
- Figure 3A-G/Figure 3D Tubulin.Tif
- Figure 3A-G/Figure 3E Hst4 merged.Tif
- Figure 3A-G/Figure 3E TUBULIN.Tif
- Figure 3A-G/Figure 3F Dfp1.Tif
- Figure 3A-G/Figure 3F H3.Tif
- Figure 3A-G/Figure 3F Hsk1-HA.Tif
- Figure 3A-G/Figure 3F Hst4-TAP.Tif
- Figure 3A-G/Figure 3G Hst4.Tif
- Figure 3A-G/Figure 3G p-serine.Tif
