# Supplementary material for: DDK/Hsk1 phosphorylates and targets fission yeast histone deacetylase Hst4 for degradation to stabilize stalled DNA replication forks
Source: eLife. 2021 Oct 5;10:e70787. doi: 10.7554/eLife.70787 (PMC8565929; doi:10.7554/eLife.70787)
Supplement: Figure 3—source data 2. [file elife-70787-fig3-data2.zip]

Archive with 14 entries (13 files):
- Figure 3_2/
- Figure 3_2/Figure 3-Supplemental 1A Hst4.Tif
- Figure 3_2/Figure 3-Supplemental 1A Tubulin.Tif
- Figure 3_2/Figure 3-Supplemental 1B Hst4.png
- Figure 3_2/Figure 3-Supplemental 1B Tubulin.png
- Figure 3_2/Figure 3H DFP1 hsk1 input.Tif
- Figure 3_2/Figure 3H Hsk1 ha ib ip ha.Tif
- Figure 3_2/Figure 3H Hsk1 input.Tif
- Figure 3_2/Figure 3H hsk1 ip dfp1 ib.Tif
- Figure 3_2/Figure 3H Hst4 ib.Tif
- Figure 3_2/Figure 3H Hst4 input.JPG
- Figure 3_2/Figure 3I Dfp1 ip.Tif
- Figure 3_2/Figure 3J Hst4-His p-serine.Tif
- Figure 3_2/Figure 3J Hst4-His.Tif
