# Supplementary material for: DDK/Hsk1 phosphorylates and targets fission yeast histone deacetylase Hst4 for degradation to stabilize stalled DNA replication forks
Source: eLife. 2021 Oct 5;10:e70787. doi: 10.7554/eLife.70787 (PMC8565929; doi:10.7554/eLife.70787)
Supplement: Figure 4—source data 1. [file elife-70787-fig4-data1.zip]

Archive with 9 entries (8 files):
- Figure 4/
- Figure 4/Figure 4-Supplement 1A HA-Hst4.Tif
- Figure 4/Figure 4-Supplement 1A Tubulin.Tif
- Figure 4/Figure 4C Hst4.Tif
- Figure 4/Figure 4C Marker.Tif
- Figure 4/Figure 4C Tubulin.Tif
- Figure 4/Figure 4D Hst4.tif
- Figure 4/Figure 4D p-serine.tif
- Figure 4/Figure 4E Purified Hst4 FL 4SA.tif
