# Supplementary material for: DDK/Hsk1 phosphorylates and targets fission yeast histone deacetylase Hst4 for degradation to stabilize stalled DNA replication forks
Source: eLife. 2021 Oct 5;10:e70787. doi: 10.7554/eLife.70787 (PMC8565929; doi:10.7554/eLife.70787)
Supplement: Figure 5—source data 1. [file elife-70787-fig5-data1.zip]

Archive with 11 entries (10 files):
- Figure 5/
- Figure 5/Figure 5-Supplemental 1C Hst4.png
- Figure 5/Figure 5-Supplemental 1C Tubulin.png
- Figure 5/Figure 5A Hst4.png
- Figure 5/Figure 5A Tubulin.png
- Figure 5/Figure 5B Hst4.png
- Figure 5/Figure 5B Tubulin.png
- Figure 5/Figure 5E ha IP ha IB MERGED.Tif
- Figure 5/Figure 5E ha ip tap ib.Tif
- Figure 5/Figure 5E HA POF3 INPUT 2MERGED.Tif
- Figure 5/Figure 5E TAP HST4 INPUT.Tif
