# Supplementary material for: DDK/Hsk1 phosphorylates and targets fission yeast histone deacetylase Hst4 for degradation to stabilize stalled DNA replication forks
Source: eLife. 2021 Oct 5;10:e70787. doi: 10.7554/eLife.70787 (PMC8565929; doi:10.7554/eLife.70787)
Supplement: Figure 6—source data 1. [file elife-70787-fig6-data1.zip]

Archive with 3 entries (2 files):
- Figure 6/
- Figure 6/Figure 6 H2A-P.Tif
- Figure 6/Figure 6 H3.Tif
