# Supplementary material for: DDK/Hsk1 phosphorylates and targets fission yeast histone deacetylase Hst4 for degradation to stabilize stalled DNA replication forks
Source: eLife. 2021 Oct 5;10:e70787. doi: 10.7554/eLife.70787 (PMC8565929; doi:10.7554/eLife.70787)
Supplement: Figure 7—source data 1. [file elife-70787-fig7-data1.zip]

Archive with 19 entries (18 files):
- Figure 7/
- Figure 7/Figure 7-Supplement 1D Mrc1-myc.Tif
- Figure 7/Figure 7-Supplement 1D Tubulin.Tif
- Figure 7/Figure 7-Supplement 1E PCNA MMS.Tif
- Figure 7/Figure 7-Supplement 1E Tubulin.Tif
- Figure 7/Figure 7-Supplemental 1F PCNA HU.Tif
- Figure 7/Figure 7-Supplemental 1F Tubulin.Tif
- Figure 7/Figure 7B His-Hst4.Tif
- Figure 7/Figure 7B Swi1.Tif
- Figure 7/Figure 7B Swi3.Tif
- Figure 7/Figure 7C Mcl1.tif
- Figure 7/Figure 7C Swi1-FLAG.tif
- Figure 7/Figure 7C Tubulin.tif
- Figure 7/Figure 7D H3 MEREGED.Tif
- Figure 7/Figure 7D Mcl1 sup merged.Tif
- Figure 7/Figure 7D Swi1 m.Tif
- Figure 7/Figure 7D Tubulin scf.Tif
- Figure 7/Figure 7F CDS1 merged.Tif
- Figure 7/Figure 7F MBP-P.tif
