# Supplementary material for: DDK/Hsk1 phosphorylates and targets fission yeast histone deacetylase Hst4 for degradation to stabilize stalled DNA replication forks
Source: eLife. 2021 Oct 5;10:e70787. doi: 10.7554/eLife.70787 (PMC8565929; doi:10.7554/eLife.70787)
Supplement: Figure 8—source data 1. [file elife-70787-fig8-data1.zip]

Archive with 15 entries (14 files):
- Figure 8A-D/
- Figure 8A-D/Figure 8A H2A-P.tif
- Figure 8A-D/Figure 8A H3K56ac.Tif
- Figure 8A-D/Figure 8A Tubulin.Tif
- Figure 8A-D/Figure 8B MCL-1 MERGED.Tif
- Figure 8A-D/Figure 8B SWI1 MERGED.Tif
- Figure 8A-D/Figure 8C Mcl1merged.Tif
- Figure 8A-D/Figure 8C Swi1 merged.Tif
- Figure 8A-D/Figure 8C Tubulin merged.Tif
- Figure 8A-D/Figure 8D And1 and Tipin merged.Tif
- Figure 8A-D/Figure 8D Asf1 merged.Tif
- Figure 8A-D/Figure 8D H3K56ac.tif
- Figure 8A-D/Figure 8D sirt2 dt merged.Tif
- Figure 8A-D/Figure 8D TIMELESS Merged.Tif
- Figure 8A-D/Figure 8D Tubulin merged.Tif
