# Supplementary material for: DDK/Hsk1 phosphorylates and targets fission yeast histone deacetylase Hst4 for degradation to stabilize stalled DNA replication forks
Source: eLife. 2021 Oct 5;10:e70787. doi: 10.7554/eLife.70787 (PMC8565929; doi:10.7554/eLife.70787)
Supplement: Figure 8—source data 2. [file elife-70787-fig8-data2.zip]

Archive with 11 entries (10 files):
- Figure 8_2/
- Figure 8_2/Figure 8 Supplement 1B H3K56ac.png
- Figure 8_2/Figure 8-Supplement 1A h3 wt hsk1 h3k56r 1merged.Tif
- Figure 8_2/Figure 8-Supplement 1A h3k56 wt hsk1 h3k56r 1merged.Tif
- Figure 8_2/Figure 8-Supplement 1A tub wt hsk1 h3k56r 1merged.Tif
- Figure 8_2/Figure 8E And1.Tif
- Figure 8_2/Figure 8E And1dt.Tif
- Figure 8_2/Figure 8E GAPDH MERGED.Tif
- Figure 8_2/Figure 8E H3 merged.Tif
- Figure 8_2/Figure 8E Timeless dt merged.Tif
- Figure 8_2/Figure 8E Timeless rn chr merged.Tif
